# Supplementary material for: Combination of Lactobacillus plantarum HAC03 and Garcinia cambogia Has a Significant Anti-Obesity Effect in Diet-Induced Obesity Mice
Source: Nutrients. 2023 Apr 12;15(8):1859. doi: 10.3390/nu15081859 (PMC10142012; doi:10.3390/nu15081859)
Supplement: Supplementary file 1 [file nutrients-15-01859-s001.zip]

Archive with 1 entries (1 files):
- nutrients-2332753-supplementary.pdf
